# Supplementary material for: The HPV16E7 Affibody as a Novel Potential Therapeutic Agent for Treating Cervical Cancer Is Likely Internalized through Dynamin and Caveolin-1 Dependent Endocytosis
Source: Biomolecules. 2022 Aug 12;12(8):1114. doi: 10.3390/biom12081114 (PMC9405713; doi:10.3390/biom12081114)
Supplement: Supplementary file 1 [file biomolecules-12-01114-s001.zip]

Archive with 1 entries (1 files):
- biomolecules-1796947-supplementary.pdf
